# Supplementary material for: Structural and Biofunctional Insights into the Cyclo(Pro-Pro-Phe-Phe-) Scaffold from Experimental and In Silico Studies: Melanoma and Beyond
Source: Int J Mol Sci. 2022 Jun 28;23(13):7173. doi: 10.3390/ijms23137173 (PMC9266943; doi:10.3390/ijms23137173)
Supplement: Supplementary file 1 [file ijms-23-07173-s001.zip]

Archive with 1 entries (1 files):
- ijms-1700729-supplementary.pdf
